# Supplementary material for: Anthropometric study of the scapula in a contemporary population from granada. Sex estimation and glenohumeral osteoarthritis prevalence
Source: PLoS One. 2024 Jul 10;19(7):e0305410. doi: 10.1371/journal.pone.0305410 (PMC11236152; doi:10.1371/journal.pone.0305410)
Supplement: S1 Dataset — (XLSX) [file pone.0305410.s001.xlsx]

## Sheet: Hoja1
INDIVIDUO	SEXO	EDAD	ALTURA	LADO	TIPO DE ACROMIO	ALTURA E	ANCHO E	ESCOTADURA	ANTE RETRO	ÁNGULO	ALTO G	ANCHO G	GLENOPOLAR	ACRONIO GLENA	b	a	ALFA	BETA	LAMBA	OBSERVACIONES	Columna22	Columna23	Columna24	Columna25	Columna26	Columna27	Columna28	Columna29	Columna30	Columna31	Columna32	Columna33	Columna34	Columna35	Columna36	Columna37	Columna38	Columna39	Columna40	Columna41	Columna42	Columna43	Columna44	Columna45	Columna46	Columna47	Columna48	Columna49	Columna50
1	2	79		2	1		85	23	3	0	28	20	42	89.4	68		99	129	54		2
11	2	83	405	1	1			26.3	2	92	28.3	21.6			62.3		83	156	42		2
11	2	83	405	2	2			28.3	2	91	28.5	21.9			64.1	57.2	88	147	53		2
12	1	74	400	1	2	160	98.2	30.4	2	107	33.1	27	42	88	76	61.2	136	80	44		2
12	1	74	400	2	2		100.7		2	100	34.9	23.7	37	86	61.2	66.3	114	80	59		2
13	1	30	405	1	1	153.9	103.6	25.9	2	108	23.4	34.7	35	89	62.4	61.4	116	100	51		2
15	1	90	370	2		122.6	90.3	21.2	1	19	28.2	23.5	36	85			142				2
16	1	73	421	1	2	137.8	103	28.5	1	7	34.6	27	44	91	71.2	60.9	125	93	46		2
16	1	73	421	2	2	132	103.6	32	1	18	32.6	26.2	49	85	74	57	132	108	41		2
17	1	68	402	1	1	154	105.2	28.3	3	0	36.9	22.9	46	89	58.8	55.3	149	118	53		2
4	2	82		1	2			28	2	105	35.2	23.4	53.3	82.2		63.2	96	134	54		2
4	2	82		2	2			28.6	2	96	33.7	23.4	46.6	83.8		61.3	110	106	48		2
6	2	74	430	1	2			25.3	2	92	29.3	20.1	46	88	49	37.7		142	48		2
7	1	75	423	1	2	143.2	109.6	31	2	97	35.2	25.5	41.6	72	62.9	45.4	102	134	48		2
7	1	75	423	2	1	145.4	106.5	31.2	2	100	34.6	24.6	42.2	74	67.8	43.7	100	116	49		2
8	1	52	426	1	1			26	2		31.2	23.4	39.3			57	84	152	50		2
8	1	52	426	2	1								44.2			59.9	85	147	47		2
85	2	79	445	2	2	147	97	25	2	99	35	27	50	89	62	56	111	129	46		2
85	2	79		1	2	148	102.3	27.9	2	100	36.4	26	40.5	86	64.5	62.4	99	140	43		2
87	2	63	380	2	2	136.7	96.2	27.9	1	4	30.4	21.7	55.6	93.6	62.7	54.9	104	109	49		2
87	2	63	380	1	2	137.2	95	26.4	2	94	33	23.2	43.5	98.1	60.9	56.6	115	117	51		2
88	2	72	397	1	3	134.2	93.1	23.9	1	4	23.5	22	43.9	101	63.6	53.7	86	134	50		2
88	2	72	397	2	3	134.1	89.9	23	1	12	33.3	21.4	44.7	104.7	66.7	48.9	83	137	51		2
89	2	46	390	1	2	141.3	97.4	27.3	2	100	32.7	23.3	45	97.9	68.3	45.8	108	124	58		2
89	2	46	390	2	2	137.7	94.7	25.8	1	5	31.3	24.5	49.9	104.6	63.3	49	102	126	53		2
9	2	76	423	2	1	140.6	90.6	27.1	2	103	29	21.1	34.2	70	52.7	57.4					2
9	2	76	423	1	2	115	88	25	2	95	31	29	43		75						2
127	2	83	374	2	2	131.4	92.8	25	1	8	31	20.5	48	87	61.3	55.1	97	131	39		2
127	2	83	374	1	2		93.2	25.2	1	5	31.2	22.4	37	75	66.6	59.7	95	136	42		2
126	2	63	415	2	1	136.9	101.4	27.8	2	92	30.2	22.6	45	89	64.8	56.8	101	134	36		2
126	2	63	415	1	1		103.5	27.9	1	2	32.4	22.4	41	85	68	54.4	88	133	44		2
125	1	77	467	1	2	163.6	102.1	29.4	2	95	36.8	28	48	91	73.7	64.5	100	124	39		2
125	1	77	467	2	2	167.2	103.2	29.8	2	92	39.8	28.2	37	86	76.1	64	100	132	39		2
118	1	74	440	1	2	157.7	95.4	29.9	2	96	30.4	21.8	46	86	75.9	65.8	91	137	40	ARTROSIS GLENOIDEA. ARTROSIS ACROMION CLAVICULAR	1
118	1	74	440	2	2	56.6	98.3	29.8	2	97	37.1	21.4	43	90	69.5	58.8	88	138	41		2
119	1		416	2	1	151.4	99.2	26.1	2	96	30	23.6	42	91	69	58.3	104	119	34		2
119	1		416	1	1	150.3	98	28.6	1	7	31.1	24.6	40	84	76.6	59.4	97	120	37		2
120	2	76	373	2	2	139.1	94.4	24.4	1	2	34.2	24.2	47	88	65.8	61.6	76	135	41		2
120	2	76	373	1	2	132.3	86.1	21.9	2	102	34.4	27.1	38	84	67.6	60.1	82	135	34	ACETABULIZACIÓN ACROMIAL	1
122	2	83	397	1	2	136.6	100.4	24.7	1	4	29.9	23.8	48	89	74.6	54.7	94	140	33		2
122	2	83	397	2	2	139.7	100.2	24.2	1	3	29.3	23.1	45	87	60.7	59.6	102	132	41		2
123	1	55	434	2	2	174.4	100.2	28.5	2	94	35.2	26.1	39	88	74.3	67.9	109	140	37		2
123	1	55	434	1	2	165.9	99.7	27.1	2	94	34.8	24.7	36	90	77.1	68.4	109	132	41		2
124	2	76	411	2	2	141	93.9	26.4	2	93	30	22	43	86	64.8	59.8	107	123	36		2
124	2	76	411	1	2	139.5	90.6	26.2	2	97	29	23.4	42	87	70.6	55	90	146	32		2
112	2	68	424	2		140.9	82.3	23.9	1	5	30.3	22.7	39	80	57.8		97	121			2
113	1	56	411	1	3	162.8	103.3	29.9	2	95	35.2	26.2	46	92	72.1	69.4	106	128	38		2
113	1	56	411	2	3	161.7	108.7	29.1	2	94	35.2	26.9	43	88	66.7	67.1	115	121	35		2
114	2		400	2	2	153.8	89.4	25.9	1	3	32.5	24.1	41	88	58.2	54.9	111	136	41		2
114	2		400	1	2	155.5	93.6	27.3	1	8	32.2	25.1	41	95	59.8	62.6	108	140	33		2
115	2		384	2	2	126.2	91.1	22.6	1	4	29.9	20.4	49	90	38.7	61	100	135	41		2
115	2		384	1	3	127	92.3	23.7	2	96	31.4	21	42	86	39	58.7	106	130	37		2
116	1			2	1	150.1	111.1	28.1	1	2	33.5	25.7	41	84	71.9	54.4	108	124	46		2
117	1	56	470	1	1	163.4	111	31.8	2	92	35.3	29.7	35	82	81.8	62.4	120	119	35		2
117	1	56	470	2	1	171.1	110.4	29.8	1	5	35.5	28.4	37	78	82.1	56.7	115	127	44		2
108	1	56	464	2	1	177.7	104.4	28.5	2	94	36.8	27.9	37	82	75.1	64.4	106	129	43		2
108	1	56	464	1	2	177	104.4	27.6	2	95	35.7	29.1	43	81	76.5	70.7	102	135	43		2
109	1	77	446	2	3		110.3	26	2	91	30.5	22.7	50	87	69.9	60	110	122	37		2
109	1	77	446	1		147.9	110.9	25.3	2	101	35.5	25.9	51	92	74		108	125			2
110	1	67	450	1	2	155.5	100.7	28.8	2	94	37.3	27.3	40	89	66.6	67.9	105	129	39		2
110	1	67	450	2	2	156	98.5	31.5	1	6	35.8	26.8	35	85	70.5	62.4	112	131	46		2
111	2	86	405	2	2	144.8	97.3	28.9	1	7	31.2	23.2	43	89	59.6	42.8	94	135	48		2
111	2	86	405	1	2	150.8	93.5	27.9	1	8	32.1	23.9	41	87	56.3	58.8	93	129	36		2
102	2	88	398	2	1	109.2	96.8	25.1	2	93	30.7	25.2	49	88	61.1	53.4	82	136	46		2
102	2	88	398	1	1	137.7	96	28.4	2	98	30.9	22.5	45	86	70.6	55.4	87	133	44		2
105	1	55	461	1	2	159.4	101.8	26.6	2	96	36.3	24.9	38	91	79.4	64.4	107	114	39		2
105	1	55	461	2	2	155.6	100.4	29.8	2	94	33.4	22.5	43	84	70.7	62.6	96	119	46		2
103	2	75	386	2	2	147.1	90.2	25.1	2	95	27	22.2	32	80	59.9	53.3	109	128	45		2
103	2	75	386	1	2	145.3	94.6	25.6	1	5	31.1	22.2	32	78	62.6	60.5	101	132	41		2
104	2	79	365	2	2	130.3	92	24.4	2	93	31.3	18.8	59	90	62.3	48.1	94	129	49		2
104	2	79	365	1	2	125.4	90.9	24.7	1	9	27.3	21.2	41	90	55.1	51.4	85	131	42		2
107	2		377	1	2	138.3	85.6	26.3	2	101	33.4	23.1	53	99	57.5	61	90	131	45		2
107	2		377	2	2	132.5	87.2	25.3	2	97	30	22.2	54	93	59.3	55.2	87	136	50		2
93	2	63	392	1	2	136.9	95.6	27.1	2	98	31.5	25.4	39	82	69.7	60	105	135	41		2
93	2	63	392	2	2	139.9	91	29.1	2	99	32.4	24.7	36	82	51.2	57.7	118	134	43		2
84	1	66	412	1	2	151.2	108	30	1	9	35.2	25.8	43	84	72.9	62	109	124	40		2
84	1	66	412	2	3	152.5	108.5	29.2	1	3	32.1	27.1	47	87	69.8	66.7	115	114	38	ACETABULIZACIÓN ACROMIAL	1
92	2	71	423	1		147.4	90.2	24.9	2	96	30	20.1	46	88	63	55.6	118	121	53	ACROMION RARO	1
92	2	71	423	2		147.6	87.6	26	1	5	29.2	21.5	42	88	52.9	59.7	133	113	56	ACROMION RARO	1
90	1	66	450	1	2	152	101.8	32.2	2	98	39.6	27.3	39	80	72.6	69.5	112	121	49		2
90	1	66	450	2	2	151.5	102.1	31.4	2	94	35.9	27.5	44	91	69.7	53.6	129	110	52		2
95	2		426	2	2	134.6	97.6	26.1	1	7	31.6	23.1	49	88	63.7	54.4	114	107	50		2
95	2		426	1	1	131.2	100.6	26.5	1	7	32	22.1	49	87	64.7	52.1	109	116	49		2
98	2	65	405	2	3	138.9	90.8	24.3	2	95	29.6	24.5	44	87	58.3	59.5	104	129	40		2
98	2	65	405	1	3	139.3	87.2	24.7	2	106	28	22.4	40	85	56.4	64.1	88	127	42		2
99	1	70	420	2				30.3	2	93	37.8	25.5									2
99	1	70	420	1				29.9	2	99	37.5	30.7									2
100	1		409	1	2		106.8	33.3	2	96	34.9	27	40	80	73	67.4	111	121	42		2
100	1		409	2	1	154.1	102.4	31.3	2	91	33.1	24.6	40	86	73.5	65.7	104	137	44		2
101	1		444	1	2	171.8	106.8	31.7	2	91	39	25.8	39	88	77.1	64.7	107	119	41		2
101	1		444	2	2	171.8	111.3	31.4	3	0	36.5	25.2	46	93	75.4	58.7	106	132	30		2
94	1	64	434	1	2	153.2	107.2	26.5	1	5	33.8	23.8	42	81	67.4	64.1	108	114	43		2
94	1	64	434	2	2	155.3	109.8	27.4	1	7	32.9	25.3	42	88	70	70.9	103	122	46		2
65	2	87		1	2	124.2	90.6	26.9	2	99	30.3	21.1	45	88		65.3	98	136	48		2
66	2	82		2	2	134.7	90.6	23.3	1	5	28.2	21.8	49	82	59.4	56.8	105	131	47		2
66	2	82		1	2	131.6	85.9	22.3	1	3	30.4	21.5	48	88	60.7	57	105	134	40		2
67	2	41	424	1	1	140.3	90.8	26.7	2	94	33.7	23	40	87	65.7	61.6	107	122	47		2
67	2	41	424	2	1		91.8	25.1	3	0	32.1	22.9	49	81	60.6	58.2	92	128	54		2
69	2	61	420	2	2	155.5	105.4	30.1	2	100	36.5	29.6	44	86	71.2	61.3	120	130	43		2
69	2	61	420	1	2	154.3	103.5	28.8	2	95	34.6	28.6	45	88	74.3	62	111	128	40		2
70	2	93		2	2	118.2	65.2	23.1	1	7	33.1	23.5	41	84	60.8	61	91	122	47		2
70	2	93		1	2	137.3		25	2	95	34.5	25.9	37	78		59.1	102	145	39		2
71	1	65	455	1	2	156	109.4	26.2	2	94	37.3	25.7	38	78	77.4	61.7	138	111	46		2
71	1	65	455	2	2	156	109.6	26.7	2	94	36.7	25.7	44	86	79.1	60	118	114	51		2
72	1	84	434	2	1			31	2	100	34.8	27.6	35	83	75.1	68.1	127	120	40		2
73	1	69	426	1	3	162.7	100.3	26.4	2	91	35.5	28	44	93	65.6	61.9	111	129	44		2
73	1	69	426	2	3	159.3	98.5	27.5	1	1	36.7	24	48	94	70	51.6	115	128	49		2
74	2	74	411	1	1	144.2	95.2	25.1	2	91	31.8	21.4	39	90	65	61.8	131	126	43		2
74	2	74	411	2	1	144.5	93.3	25.7	1	5	29.8	21.1	44	91	63.4	58.8	151	108	47		2
75	1	69	425	2	2	163.8	100.9	30.1	1	1	32	26.6	42	90	69.1	59.2	105	128	45		2
75	1	69	425	1	2	158	101.4	27.9	1	5	34.1	25.8	46	95	74.1	61.1	104	120	44		2
76	2	66	392	1	1	125.9	88.6	24	1	6	28.6	19.8	46	84	63.7	55.2	87	126	40		2
76	2	66	392	2	1	124.4	87.9	23.2	2	105	28.2	19.3	46	84	62.6	56.6	97	103	59		2
77	2		359	1	2	132.8	86.9	26.8	1	1	31.6	22.5	39	87	61.4	52.8	120	109	37	ARTROSIS	1
77	2		359	2	2	130	88	26.3	2	91	29.5	21.1	43	91	62.3	48.9	104	105	49		2
78	2	90	401	1	2	133.1	101.3	23.5	2	93	32.2	20.5	49	80	62.5	61.9	101	114	48	ARTROSIS	1
78	2	90	401	2	2		102.7	23.6	3	0	29.8	21.3	48	88	65	62.2	109	120	46		2
81	1	72	385	2	1	154.5	102.7	24.2	2	95	33.2	24.2	51	91	66.3	53.9	130	127	52		2
81	1	72	385	1	2	150	100.8	25.1	2	94	33.7	24.7	41	87	67.7	61.7	119	129	46		2
97	2	88	383	1			94.6	27	2	93	30.6	21.9	43	87	60.3		95	123			2
97	2	88	383	2				26	1	2	27.7	20.4			56.2	46.2	96	138			2
51	1	84	421	2	1	155.5	106.4	29.9	1	3	32.6	27.3	51	92	56.7	65.1	121	119	52		2
52	2	80	408	1	1	147.1	97.5	25.1	2	92	33.6	27.1	44	93	67.8	59.5	122	119	37		2
52	2	80	408	2	1	151.1	96.3	24.1	2	97	31.7	24.8	44	90	57.6	60.4	121	138	51		2
53	1	70	414	1	1	160	104.3	30.2	2	91	37.2	25.5	34	92	72.1	69.2	123	114	44		2
53	1	70	414	2	1	160	104.5	30.2	2	91	36.1	27.2	37	86	71.5	68.8	107	117	44		2
56	1	75	462	1	1	148.3	102.8	26.6	2	93	33.5	24.7	46	88	65	66.2	102	129	47		2
56	1	75	462	2	1	149.9	106.3	27.8	1	1	33.7	23.7	48	87	67.9	63.4	113	117	48		2
60	2	75	369	2	2	131.8	85.4	24.2	2	97	31.3	21.3	39	86	57.9	59.1	119	113	48		2
60	2	75	369	1	2	134	88.5	24.8	2	92	37.8	24.9	41	85	52.1	57.1	114	126	38		2
61	2	83	368	2	1	130	86.1	24	2	96	35.6	25.6	44	84	64.2	52	122	120	48		2
61	2	83	368	1	1	129	85.5	25.8	2	96	34	21.9	40	89	62.6	51.6	102	130	45		2
63	1	74	415	2	2	155.5	98	25	1	4	35.6	22.4	41	84	65.3	65	95	127	40		2
63	1	74	415	1	2	155.5	93.1	25.5	2	95	35.1	26.6	37	84	65.6	65	104	119	37		2
64	2	61	439	2	2	133.3	89.4	27.3	2	94	29	23.4	40	85	55.1	53.3	115	112	38		2
64	2	61	439	1	2	132.4	87.5	27	2	100	30.4	22.5	41	85	63.2	57.5	117	134	35		2
65	2	87	423	2	2	121.7	93.1	27	2	98	28.8	21.4	46	81	60	62.7	104	125	44		2
38	1	74	438	1	1	134.4	104.7	28.1	2	91	34.5	26	56	98	67.4	62	105	115	39		2
39	2	42	401	2	2	141.1	81.8	25.2	2	94	32.6	24.3	45	86	60.9	48.7	118	124	31		2
39	2	42	401	1	2	141.1	82.3	23.8	2	93	29.9	23.8	49	86	59.2	60.8	149	114	32		2
38	1	74		2	1	133.4	101.1	28.6	1	3	34.3	25.3	52	99	67.5	65.1	117	106	53	CERRADO LA ESCOTADURA SUPRAESCAPULAR	1
40	2	61	408	2	2	143.6	95.5	27.7	1	5	30.5	25.8	52	88	58.3	55.2	142	116	33	ACETABULIZACIÓN ACROMIAL	1
40	2	61	408	1	2	147.8	93.6	28.9	2	94	32.7	24	39	87	55.8	62.7	111	128	30	ACETABULIZACIÓN ACROMIAL	1
42	1	59	440	2	1	149.2	104.7	23.6	1	3	35.4	26.3	48	85	62.1	67	108	113	48		2
42	1	59	440	1	1	147.7	105.5	26.3	2	93	35.3	27.1	48	87	62.7	67	107	116	46		2
43	1		400	1	1	130.8	96.8	27.1	2	102	31	24.8	51	87	70.3	63.8	142	121	41		2
43	1		400	2	1	131.3	99.3	27.3	2	98	30.4	25.6	49	88	73.5	58.4	154	98	44		2
45	1	67	461	1	1	155	102.5	30.2	3	0	35.8	29	42	87	67.5	68.5	113	128	47		2
45	1	67	461	2	1	154.3	104.8	29.7	1	3	33.7	26.1	52	88	66.8	62.3	136	116	44		2
50	2	63	426	2	2	140.5	86.5	24.5	1	2	30	25.5	43	88	58.4	55.1	102	140	50		2
51	1	84	421	1	1			27.8	2	96	31.8	27.1	51	97	62.4	62.9	116	118	51		2
19	2	74	392	2			90.2	27.5	2	94	26.8	19.3	32	80	29.3	56.4	145	142	57		2
18	1	73	431	2	1		108.3	26.8	1	2	33.6	28.8	41	86	71.7	60.5	146	109	49		2
18	1	73	431	1	2			27.2	2	92	34.2	26.9			62.2	63.8	144	127	41		2
17	1	68	402	2	1	155.5	105.6	28.6	1	7	34.5	27.1			64	61.7	145	87	45		2
19	2	74	392	1		124.6	90.3	26.8	2	95	28.9	27.9	41	84	55.2	62.1	115	129	42		2
1	2	79		1	2	115	88	25	2	95	31	29	43		75		102	120	52		2
[truncated: 5,000 more columns]
